# Supplementary material for: Spatial and Temporal Volatility of PM2.5, PM10 and PM10-Bound B[a]P Concentrations and Assessment of the Exposure of the Population of Silesia in 2018–2021
Source: Int J Environ Res Public Health. 2022 Dec 22;20(1):138. doi: 10.3390/ijerph20010138 (PMC9819630; doi:10.3390/ijerph20010138)
Supplement: Supplementary file 1 [file ijerph-20-00138-s001.zip]

Archive with 1 entries (1 files):
- ijerph-2085322-supplementary.pdf
